# Supplementary material for: TRIM6 affects the prognosis of acute myeloid leukemia through the PI3K/AKT signaling pathway and is associated with immune infiltration
Source: PLoS One. 2025 Sep 17;20(9):e0329560. doi: 10.1371/journal.pone.0329560 (PMC12443272; doi:10.1371/journal.pone.0329560)
Supplement: S1 Table — (XLSX) [file pone.0329560.s001.xlsx]

## Sheet: Sheet1
		cor	pvalue
TRIM6	ZSCAN12	0.564425333504523	4.43262713425738e-14
TRIM6	AC006213.4	0.562649721953355	5.53170282931159e-14
TRIM6	KIT	0.555644577201532	1.3087171099659e-13
TRIM6	ALS2	0.551225687543087	2.22998003296288e-13
TRIM6	ZNF221	0.547486579608756	3.47945831182078e-13
TRIM6	AC091563.1	0.542025415317415	6.59840454502581e-13
TRIM6	ZNF382	0.538651043877688	9.74262689558967e-13
TRIM6	KDM5B	0.538378288786019	1.00524901663525e-12
TRIM6	KLHL23	0.533405279110537	1.77036680423539e-12
TRIM6	ZNF233	0.533251212026595	1.80141585151199e-12
TRIM6	KIAA1549	0.532378064416928	1.98762403997554e-12
TRIM6	ZNF737	0.526883823685396	3.6674180083889e-12
TRIM6	UBFD1	0.526510413427834	3.82179527544989e-12
TRIM6	ZNF84	0.526483420282424	3.83319608643093e-12
TRIM6	MYOZ3	0.525659913115824	4.19731779863929e-12
TRIM6	SMARCAD1	0.523983948342788	5.04489236606156e-12
TRIM6	EEF2K	0.523686730595149	5.21161478230508e-12
TRIM6	DEPTOR	0.522575205516526	5.88380083599301e-12
TRIM6	ZNF529	0.522565977546847	5.88971885145539e-12
TRIM6	ZNF248	0.52168811087721	6.47990639527558e-12
TRIM6	ZNF566	0.519476694253112	8.23228365058331e-12
TRIM6	MIB1	0.518092476224511	9.5544896382e-12
TRIM6	PPM1H	0.517325434263866	1.03735493675104e-11
TRIM6	ATP2C1	0.515251385222882	1.294394769235e-11
TRIM6	GOSR1	0.513269851116585	1.59703157540229e-11
TRIM6	ZFP82	0.512630646257078	1.70853045152023e-11
TRIM6	ZNF571	0.512009072644279	1.82416934860545e-11
TRIM6	BRCA1P1	0.5103806604124	2.16424988814047e-11
TRIM6	AC011477.2	0.509156729663025	2.4595217823678e-11
TRIM6	ZNF140	0.507983676277677	2.77893464903182e-11
TRIM6	NEDD4	0.507231170786242	3.00461665560505e-11
TRIM6	INTS13	0.507227954574236	3.00561830746513e-11
TRIM6	ZNF429	0.507152539973472	3.02919824184372e-11
TRIM6	MIPEPP3	0.506506642243708	3.23862694102355e-11
TRIM6	TRIM5	0.506232446021588	3.33171403112875e-11
TRIM6	AL591848.3	0.504488428539411	3.98739377541854e-11
TRIM6	AC010615.2	0.50423994168312	4.09043716043186e-11
TRIM6	ZNF10	0.50320262012883	4.5491475315683e-11
TRIM6	DOCK7	0.501168113589062	5.59777379354984e-11
TRIM6	DCUN1D4	0.50046826288733	6.00989516330904e-11
TRIM6	CYTH4	-0.500633	5.91032787879365e-11
TRIM6	ITPK1	-0.501156	5.60456867013433e-11
TRIM6	CD300C	-0.505628	3.54630522950254e-11
TRIM6	IL1RN	-0.506302	3.30790735292902e-11
TRIM6	TNNI2	-0.506312	3.30451057253251e-11
TRIM6	ALOX5AP	-0.506534	3.22946705087246e-11
TRIM6	ITGAL	-0.507014	3.07312344809506e-11
TRIM6	IRF8	-0.507779	2.838559107501e-11
TRIM6	MPEG1	-0.508987	2.50334563931407e-11
TRIM6	ITGAM	-0.510739	2.08456042714701e-11
TRIM6	AL391121.1	-0.513295	1.59272436130752e-11
TRIM6	C1orf162	-0.513496	1.55924623032943e-11
TRIM6	RGS19	-0.513641	1.53552745207859e-11
TRIM6	LGALS1	-0.515532	1.25624667708397e-11
TRIM6	TK2	-0.517189	1.0526064138429e-11
TRIM6	NAPSB	-0.521335	6.73319983223256e-12
TRIM6	UNC93B1	-0.521956	6.29373400754718e-12
TRIM6	LAPTM5	-0.527286	3.50797245151313e-12
TRIM6	LILRB4	-0.528363	3.1132340966781e-12
TRIM6	MICAL1	-0.528728	2.98957602223105e-12
TRIM6	LY86	-0.531902	2.09688219358769e-12
TRIM6	CD300LB	-0.534196	1.61893629407258e-12
TRIM6	GPR132	-0.535817	1.34703690441314e-12
TRIM6	S100A4	-0.538426	9.99747599463865e-13
TRIM6	VSIR	-0.539603	8.73225920956808e-13
TRIM6	HCLS1	-0.540754	7.64543996536492e-13
TRIM6	OAZ1	-0.54863	3.03880786327629e-13
TRIM6	HTR7	-0.555932	1.26376738087967e-13
TRIM6	LST1	-0.599128	4.41919124451163e-16
